# Supplementary material for: Strain of Xanthomonas oryzae pv. oryzae Loses Virulence through Dysregulation of Cardiolipin Synthase
Source: Plants (Basel). 2024 Sep 14;13(18):2576. doi: 10.3390/plants13182576 (PMC11435070; doi:10.3390/plants13182576)
Supplement: Supplementary file 1 [file plants-13-02576-s001.zip]

Archive with 1 entries (1 files):
- plants-3104050-supplementary.pdf
